# Supplementary material for: Pequi (Caryocar brasiliense, Camb) Bark Extract Reduces ROS Production in Diabetic Human Coronary Endothelial Cells
Source: Antioxidants (Basel). 2025 Sep 25;14(10):1167. doi: 10.3390/antiox14101167 (PMC12562227; doi:10.3390/antiox14101167)
Supplement: Supplementary file 1 [file antioxidants-14-01167-s001.zip]

Archive with 1 entries (1 files):
- antioxidants-3752896-supplementary.pdf
